# Supplementary material for: Profound intellectual disability caused by homozygous TRAPPC9 pathogenic variant in a man from Malta
Source: Mol Genet Genomic Med. 2020 Mar 11;8(5):e1211. doi: 10.1002/mgg3.1211 (PMC7216808; doi:10.1002/mgg3.1211)
Supplement: Supplementary file 1 — Table S1 [file MGG3-8-e1211-s001.xlsx]

## Sheet: Sheet1
Source	Year	Patient / Family #	Country of Origin	Age	Sex	Consanguinuity	Genomic Mutation	Resultant Protein	Intellectual Disability	Walked at Age (months)	Speech Delay	IQ	Microcephaly	Behavior Disorder	Stereotypic movements	Dysmorphic features	MRI Abnormalities	Thinned corpus collosum
Koifman et al.	2009	1	Phillipines	12	Female	Yes	Deletion of NIBP gene	Presumably no protein	Yes	Not by 12 years	Yes		Yes			Yes	Yes	Yes
Mir et al.; Najmabadi et al.	2009; 2007	2 - V:5	Iran	27	Male	Yes	c.2311-2314 del	p.L772W fs*7	Yes		Yes		Yes			No
Mir et al.; Najmabadi et al.	2009; 2007	2 - V:7	Iran	33	Male	Yes	c.2311-2314 del	p.L772W fs*7	Yes		Yes		Yes			No
Mir et al.; Najmabadi et al.	2009; 2007	2 - V14	Iran	37	Male	Yes	c.2311-2314 del	p.L772W fs*7	Yes		Yes		Yes			No
Mir et al.	2009	1 - III:4	Pakistan	Deceased	Female	No	Untested	Untested	Yes
Mir et al.	2009	1 - IV: 9	Pakistan	34	Female	Yes	c.1423 C->T	p.R475*	Yes
Mir et al.	2009	1- IV : 10	Pakistan	30	Female	Yes	c.1423 C->T	p.R475*	Yes				Yes			No
Mir et al.	2009	1- V:3	Pakistan	9	Male	Yes	c.1423 C->T	p.R475*	Yes	60	Yes		Yes			No	Yes	Yes
Mir et al.	2009	1-V:4	Pakistan	11	Female	Yes	c.1423 C->T	p.R475*	Yes				Yes			No
Mir et al.	2009	1-V:7	Pakistan	14	Female	Yes	c.1423 C->T	p.R475*	Yes				No			No
Mir et al.	2009	1-V:8	Pakistan	6	Female	Yes	c.1423 C->T	p.R475*	Yes	48	Yes		Yes			No	Yes	Yes
Mir et al.	2009	1-V:9	Pakistan	3	Female	Yes	c.1423 C->T	p.R475*	Yes	>36 months	Yes		Yes			No	Yes	Yes
Mochida et al.	2009	1	Israel (Israeli Arab)	2	Female	Yes	c.1423 C->T	p.R475*	Yes		Yes		Yes
Mochida et al.	2009	1	Israel (Israeli Arab)	4	Female	Yes	c.1423 C->T	p.R475*	Yes		Yes		Yes				Yes	Yes
Mochida et al.	2009	1	Israel (Israeli Arab)	7	Female	Yes	c.1423 C->T	p.R475*	Yes		Yes		Yes		Yes	No	Yes	Yes
Phillipe et al.	2009	1	Tunisia	4	Male	Yes	c.1708C->T	p.R570*	Yes		Yes		Yes				Yes
Phillipe et al.	2009	1	Tunisia	15	Male	Yes	c.1708C->T	p.R570*	Yes	17	Yes		Yes			Yes
Phillipe et al.	2009	1	Tunisia	19	Male	Yes	c.1708C->T	p.R570*	Yes		Yes	34	Yes			Yes	Yes
Abou Jamra et al.	2011	1	Syria	7	Male	Yes	c.1423 C->T	p.R475*	Yes	60	Yes		Yes		Yes	Yes
Abou Jamra et al.	2011	1	Syria	7	Male	Yes	c.1423 C->T	p.R475*	Yes	60	Yes		Yes		Yes	Yes
Abou Jamra et al.	2011	1	Syria	13	Male	Yes	c.1423 C->T	p.R475*	Yes	60	Yes		Yes		Yes	Yes
Abou Jamra et al.	2011	1	Syria	23	Female	Yes	c.1423 C->T	p.R475*	Yes	84	Yes		Yes		Yes	Yes
Abou Jamra et al.	2011	1	Syria	23	Female	Yes	c.1423 C->T	p.R475*	Yes	84	Yes		Yes		Yes	Yes
Abou Jamra et al.	2011	1	Syria	33	Female	Yes	c.1423 C->T	p.R475*	Yes	84	Yes		Yes		Yes	Yes
Kakar et al.	2012	1 - V:4	Pakistan	10	Female	Yes	c.1024+1G->T	Splice site removing exon 3 or 3 & 4 leading to early termination	Yes	18	Yes		Yes
Kakar et al.	2012	1 - V:5	Pakistan	8	Female	Yes	c.1024+1G->T	Splice site removing exon 3 or 3 & 4 leading to early termination	Yes	>96	Yes		Yes
Kakar et al.	2012	1 - V:6	Pakistan	5	Female	Yes	c.1024+1G->T	Splice site removing exon 3 or 3 & 4 leading to early termination	Yes	24	Yes		Yes
Kakar et al.	2012	1 -V:3	Pakistan	Deceased	Male	Yes	Untested	Untested	Yes
Marangi et al.	2013	1	Italy	3	Female	No	c.2851-2A->C	Splice site removing exon 18 leading to premature stop codon	Yes	36	Yes		Yes	Yes		Yes	Yes	Yes
Marangi et al.	2013	1	Italy	5	Female	No	c.2851-2A->C	Splice site removing exon 18 leading to premature stop codon	Yes		Yes		Yes			Yes	Yes	Yes
Giorgio et al.	2016	296553	Egypt	4	Female	Yes	c.1423 C->T	p.R377*	Yes	60	Yes		Yes	Yes	Yes	Yes	Yes	Yes
Abbasi et al.	2017	1 - IV.3	Pakistan	36	Male	Yes	c.1423 C->T; c.2065 G->T	p.R475*; p.E689*	Yes	36	Yes		Yes			No
Abbasi et al.	2017	1 - IV.4	Pakistan	30	Male	Yes	c.1423 C->T; c.2065 G->T	p.R475*; p.E689*	Yes	36	Yes		No			Yes
Abbasi et al.	2017	1 - IV.5	Pakistan	32	Female	Yes	c.1423 C->T; c.2065 G->T	p.R475*; p.E689*	Yes	36	Yes		Yes			No
Abbasi et al.	2017	2 - IV.1	Israel (Israeli Arab)	19	Male	Yes	c.1423 C->T	p.R475*	Yes		Yes		Yes			No
Abbasi et al.	2017	2 - IV.2	Israel (Israeli Arab)	14	Male	Yes	c.1423 C->T	p.R475*	Yes		Yes		Yes			No
Abbasi et al.	2017	2 - IV.4	Israel (Israeli Arab)	7	Male	Yes	c.1423 C->T	p.R475*	Yes		Yes		Yes			No
Duerinckx et al.	2017	1	Morocco	10	Female	Likely	c.533 T->C	p.L178P	Yes		Yes		Yes				Yes	Yes
Duerinckx et al.	2017	1	Morocco	16	Male	Likely	c.533 T->C	p.L178P	Yes		Yes		Yes				Yes	Yes
Mortreux et al.	2018	1	Italy	10	Female	No	c.568-572del; Intronic duplication exons 9-16	p.W190R fs*95; Duplication of inframe exons 9-16	Yes		Yes		No	Yes	Yes	Yes	Yes	Yes
Mortreux et al.	2018	2	France	6	Female	No	c.2134C->T; Deletion of out of frame exons 18-19	p.R712*; Deletion of out of frame exons 18-19	Yes		Yes		Yes	Yes	Yes	Yes	Yes	Yes
Mortreux et al.	2018	3	Algeria	9	Female	Yes	Duplication of out-of-frame exons 2-9	Duplication of out-of-frame exons 2-9	Yes		Yes		Yes	Yes	Yes	Yes	Yes	Yes
Mortreux et al.	2018	4	Tunisia	35	Female	Yes	c.1708C->T	p.R570*	Yes		Yes		Yes	Yes	Yes	Yes	Yes	Yes
Mortreux et al.	2018	5	Tunisia	34	Male	Yes	c.1708C->T	p.R570*	Yes		Yes		Yes	Yes	Yes	Yes	Yes	Yes
Mortreux et al.	2018	6	Tunisia	32	Male	Yes	c.1708C->T	p.R570*	Yes		Yes		Yes	Yes	No	Yes	Yes	Yes
Hnoonual et al.	2019	1-1	Thailand	5	Female	No	c.2415-2416 insC; c.3349+1G->A	p.H806P fs*9; splice site mutation after exon 21	Yes	24	Yes	42	No		No	Yes	Yes	Yes
Hnoonual et al.	2019	1-2	Thailand	11	Male	No	c.2415-2416 insC; c.3349+1G->A	p.H806P fs*9; splice site mutation after exon 21	Yes	24	Yes	42	Yes		Yes	Yes	Yes	Yes
Wilton et al.	2020	1	Malta	27	Male	No	c.568-574del	p.W190R fs*95	Yes	14	Yes		Yes	Yes	Yes	Yes	Yes	Yes
Percent of Individuals					0.5625	0.166667			1		1		0.911111	1	0.882353	0.594595	1	1
Percent of Families						0.315789
